# Supplementary material for: The Virulence Factor LLO of Listeria monocytogenes Can Hamper Biofilm Formation and Indirectly Suppress Phage-Lytic Effect
Source: Foods. 2025 Jul 22;14(15):2554. doi: 10.3390/foods14152554 (PMC12346585; doi:10.3390/foods14152554)
Supplement: Supplementary file 1 [file foods-14-02554-s001.zip]

Archive with 1 entries (1 files):
- foods-3740151-supplementary.pdf
